# Supplementary material for: Lipoprotein(a) and Risk of Incident Atherosclerotic Cardiovascular Disease: Impact of High-Sensitivity C-Reactive Protein and Risk Variability Among Human Clinical Subgroups
Source: Nutrients. 2025 Apr 11;17(8):1324. doi: 10.3390/nu17081324 (PMC12030245; doi:10.3390/nu17081324)
Supplement: Supplementary file 1 [file nutrients-17-01324-s001.zip]

Archive with 1 entries (1 files):
- nutrients-3478688-supplementary.pdf
